# Supplementary material for: Comparison of Widely Targeted Metabolomics and Untargeted Metabolomics of Wild Ophiocordyceps sinensis
Source: Molecules. 2022 Jun 6;27(11):3645. doi: 10.3390/molecules27113645 (PMC9181990; doi:10.3390/molecules27113645)
Supplement: Supplementary file 1 [file molecules-27-03645-s001.zip]

Archive with 2 entries (2 files):
- Table 2.xlsx
- Table 1.xlsx
