# Supplementary material for: Comparison of Widely Targeted Metabolomics and Untargeted Metabolomics of Wild Ophiocordyceps sinensis
Source: Molecules. 2022 Jun 6;27(11):3645. doi: 10.3390/molecules27113645 (PMC9181990; doi:10.3390/molecules27113645)
Supplement: Supplementary file 1 [file molecules-27-03645-s001.zip › Table 2.xlsx]

## Sheet: Sheet2
Table S2 Differentially expressed metabolites in samples of the untargeted metabolomics approach
Number	Name	m/z	VIP	P-vlue	RT(min)
1	Sancycline	414.143	2.3488	0.0190495	5.185
2	Vignatic acid B	519.292	2.2841	0.015069	4.656
3	Glycyrin	382.142	2.19061	0.0122837	7.114
4	4'-O-Methylkanzonol W	350.115	2.13389	0.0181993	7.115
5	Pirbuterol	240.147	2.00885	0.0362016	0.713
6	Neotame	378.216	1.97759	0.0126379	4.295
7	Rubrophen	380.126	1.96337	0.0123747	7.81
8	5'-Dehydroadenosine	265.081	1.91599	0.0057662	3.025
9	Nï‰-hydroxy-L-arginine	190.107	1.84629	0.0101655	0.607
10	Geniposidic acid	374.123	1.83987	0.0030767	4.467
11	3-Phenylpropanoic acid	150.068	1.79656	0.0457133	4.055
12	L-Arginine	174.112	1.78332	0.0209714	0.625
13	Phthalic acid	166.026	1.71582	0.0327397	0.894
14	Methionylleucine	262.135	1.65248	0.0132415	3.654
15	Epalrestat	319.034	1.63472	0.0156834	0.613
16	N-Phenyl-beta-D-glucopyranosylamine	255.111	1.63198	0.016003	2.719
17	Tes (buffer)	229.062	1.61774	0.0427362	0.648
18	4-Pyridoxic acid	183.053	1.59202	0.0287595	2.897
19	(2R)-2-î²-gdimboa	373.101	1.5836	0.0147522	1.071
20	Ethosuximide	141.079	1.57141	0.0028552	2.716
21	12-Azabenz[a]anthracene	229.089	1.56928	0.0064041	9.21
22	Vorinostat	264.147	1.55129	0.0263672	3.953
23	(Methylthio)pyrazine	126.025	1.53991	0.0055499	0.695
24	Nicotinamide adenine dinucleotide	663.11	1.53679	0.018897	0.979
25	Acmimycin	346.174	1.51238	0.005229	1.228
26	Pentothal	242.108	1.43936	0.0071002	2.868
27	Phenylethyl alcohol	122.073	1.43791	0.0016259	4.042
28	Coumarin	146.037	1.43347	0.0033366	1.208
29	Pentobarbital	226.132	1.42497	0.0155799	0.71
30	Doxercalciferol	412.334	1.41728	0.0089168	9.951
31	Vitamin D2	396.339	1.4163	0.0417692	9.957
32	2-Hydroxycinnamic acid	164.047	1.4089	0.0018834	1.206
33	5,10-Methenyltetrahydrofolate	456.162	1.40874	0.0010237	0.697
34	Bicine	163.084	1.40696	0.0253944	0.655
35	Delta-guanidinovaleric acid	159.101	1.39944	0.0020526	1.085
36	Alanyl-L-proline	186.101	1.37608	0.0005547	0.706
37	Noradrenaline	169.074	1.37403	0.0005624	0.706
38	5-Oxidanidyl-5-oxidanylidenenorvalylarginine	302.148	1.37177	0.008614	0.704
39	Febrifugine	301.143	1.35381	0.0369351	4.43
40	L-Tyrosine	181.074	1.35325	0.0006019	1.04
41	Hydroxytorsemide	364.122	1.33812	0.0007853	0.665
42	L-DOPA	197.069	1.32397	0.0220188	0.992
43	Aspirin	180.042	1.32184	0.0213474	0.991
44	Piracetam	142.074	1.31822	0.022483	1.405
45	Boldenone undecylenate	452.327	1.31043	0.0129117	9.95
46	γ-L-glutamyl-L-tyrosine	310.116	1.30335	0.0027395	2.8
47	N-acetyl-L-tyrosine	223.084	1.29682	0.0247553	3.208
48	Val-ser	204.111	1.28557	0.0006002	0.707
49	Methohexital	262.132	1.28438	0.0146976	3.621
50	Succinyl proline	215.08	1.27843	0.0173538	0.991
51	Benzoic acid	122.037	1.27472	0.0028074	0.744
52	Piperonyl sulfoxide	324.175	1.27167	0.0163148	10.098
53	Reticuline	329.162	1.27027	0.014088	0.652
54	Liafensine	366.186	1.25757	0.0012511	9.83
55	Dihydroxyphenylalanine	197.068	1.24509	0.0201922	0.884
56	Lumichrome	242.08	1.24351	0.0137588	5.674
57	Xylonic acid	166.048	1.24304	0.0044035	0.649
58	Mevalonic acid	148.073	1.23253	0.0072947	0.693
59	Ethenodeoxyadenosine	275.102	1.23085	0.0410604	1.428
60	Pro-gln	243.122	1.22415	0.0034391	0.692
61	Mebutamate	232.142	1.22183	0.0116397	0.718
62	Pipemidic acid	303.132	1.22136	0.0068327	1.349
63	γ-Glutamyl-S-(1-propenyl)cysteine sulfoxide	306.089	1.2207	0.0451195	3.24
64	11-Nitro-1-undecene	199.157	1.20905	0.0355084	6.186
65	Asp-tyr	296.101	1.20297	0.0015278	2.456
66	7-Formyldehydrothalicsimidine	411.167	1.19922	0.0162561	0.68
67	N2-(1-Carboxyethyl)-2'-deoxyguanosine	339.118	1.19095	0.01844	1.391
68	Deoxyadenosine	251.102	1.19068	0.0004608	3.118
69	Coumarone	118.042	1.19044	0.0272144	1.21
70	6-Hydroxy-5-methoxyindole glucuronide	339.096	1.17201	0.0289808	4.627
71	1-Linoleyl-sn-glycerol 3-phosphate	434.243	1.17023	0.0394493	9.579
72	Choline o-sulfate	183.057	1.15952	0.0058002	0.664
73	4-Hydroxybenzaldehyde	122.037	1.15726	0.0380874	1.216
74	Egothioneine	229.089	1.15427	0.0274303	0.699
75	1-Stearyl estercitric acid	444.309	1.14801	0.0035796	9.412
76	NS-102	261.075	1.14428	0.0014471	4.748
77	N-Ribosylhistidine	287.112	1.14101	0.0037798	0.66
78	N-Acetylmuramic acid	293.112	1.13375	0.0177465	1.363
79	4-Aminopyridine	94.0533	1.13352	0.0206374	0.627
80	Porphobilinogen	226.095	1.11654	0.0209448	2.9
81	N-Phenylacetylglutamic acid	265.094	1.10782	0.0029347	2.371
82	Carglumic acid	190.059	1.10045	0.0142835	0.605
83	N-Methylethanolamine phosphate	155.035	1.09328	0.04197	0.654
84	N-Acetyl-L-glutamic acid	189.064	1.09142	0.0172258	1.183
85	N2-(carboxymethyl)arginine	232.117	1.08873	0.017217	0.69
86	Lodenosine	253.096	1.0839	0.0351247	9.214
87	Arecoline	155.095	1.07024	0.0291456	0.715
88	Diphenolic acid	286.12	1.06729	0.0078687	0.659
89	Gabapentin	171.126	1.05236	0.0414061	4.803
90	γ-Aminobutyric acid	103.063	1.05196	0.0111084	0.639
91	Phe-gln	293.138	1.04287	0.0090394	3.321
92	Bardoxolone methyl	505.318	1.02903	0.020971	9.358
93	Indospicine	173.117	1.01706	0.0464335	1.433
94	3'-Deaminofusarochromanone	277.131	1.01474	0.043145	2.437
95	2'-Deoxycytidine	227.091	1.01375	0.0314433	4.673
96	Troxipide	294.157	1.00336	0.0139709	2.704
