# Supplementary material for: Comparison of Widely Targeted Metabolomics and Untargeted Metabolomics of Wild Ophiocordyceps sinensis
Source: Molecules. 2022 Jun 6;27(11):3645. doi: 10.3390/molecules27113645 (PMC9181990; doi:10.3390/molecules27113645)
Supplement: Supplementary file 1 [file molecules-27-03645-s001.zip › Table 1.xlsx]

## Sheet: Sheet1
Table S1 Differentially expressed metabolites in samples of the widely targeted metabolomics approach
Number	Name	m/z	VIP	P-vlue	RT(min)
1	N-Acetyl-L-phenylalanine	206.1	3.91	0.0057551	5.87738
2	5-Methyltetrahydrofolic acid	458.2	3.4791	0.0006366	3.28003
3	Riboflavine	377.1	2.906	0.0063706	5.0561
4	Tripdiolide	377.2	2.787	0.0109675	5.13582
5	N-Acetyl-L-leucine	174.1	2.7214	0.0029964	5.37673
6	4-Hydroxy-3-methoxymandelate	181.1	2.4311	0.0014554	3.27292
7	Bromocriptine	654.2	2.3462	0.0350615	12.0352
8	Lumichrome	243.1	2.0507	0.0033892	6.69662
9	N1-Methyl-2-pyridone-5-carboxamide	153.1	2.0486	0.0033136	2.62783
10	Nicotinic acid adenine dinucleotide	664.1	2.023	0.0006462	0.753433
11	Tetrahymanol	443.4	1.9869	0.0130401	10.5735
12	Citrostadienol	427.4	1.9064	0.0025118	12.2853
13	11β-Hydroxyandrost-4-ene-3,17-dione	303.2	1.8514	0.0230864	6.83817
14	Pyridoxine	170.1	1.8112	0.0417064	1.55165
15	Trans-zeatin-riboside	352	1.7167	0.043866	4.31
16	3-(Carboxymethylamino)propanoic acid	148.1	1.7117	0.0275613	0.671567
17	Arginine	175.1	1.7038	0.0021709	0.6
18	2-Picolinic acid	124	1.7013	0.0235763	1.3261
19	Melibiose	341.1	1.699	0.0011051	4.54617
20	Salsolinol	180.1	1.6947	0.0112507	2.26593
21	Homoserine	120.1	1.6799	0.0005178	0.671183
22	Threonine	120.1	1.6732	0.0003921	0.64
23	Gemcitabine	264.1	1.6714	0.0290321	0.745467
24	Homoglutamic acid	162.1	1.665	0.0176209	0.728117
25	Hesperidin	611.2	1.661	0.0002068	6.80945
26	Flavin adenine dinucleotide (FAD)	786.2	1.6584	0.0386068	4.0818
27	Isodiospyrin	375.1	1.6477	0.0331892	11.2783
28	3-Aminoisobutanoic acid	104.1	1.6198	0.0153684	0.9401
29	Cupressuflavone	539.1	1.6077	0.0207202	9.6672
30	Aminomalonic acid	120	1.6009	0.0004394	0.654783
31	Citrulline	176.1	1.5992	0.0075032	0.66
32	N,N-Dihydroxy-L-phenylalanine	198.1	1.5948	0.0235278	2.31478
33	Docosahexaenoic acid	329.2	1.5716	0.0204467	12.6025
34	5-Methyl-2-furaldehyde	111	1.5655	0.0144174	0.755483
35	13(S)-HPOT	311.2	1.5376	0.0103683	11.4653
36	5-Carboxyvanillic acid	213	1.522	0.03546	3.52165
37	Isopulegol	155.1	1.4829	5.28e-05	2.46032
38	Serotonin	177.1	1.4665	0.0280248	2.61237
39	Dipterocarpol	443.4	1.4657	0.0038286	12.0524
40	1-Aminocyclopropanecarboxylic acid	102	1.4599	0.002047	0.7
41	Betaine aldehyde	102.1	1.4427	0.049492	0.753433
42	Phenethylamine	122.1	1.4409	0.0222021	2.81978
43	Thiamine	265.1	1.4248	0.0386143	0.700883
44	7-Hydroxyflavone	239.1	1.4175	0.0421464	0.56235
45	Cytosine	112.1	1.4117	0.0284993	0.630266
46	6,8-Diprenylnaringenin	409.2	1.4086	0.001712	12.621
47	Proline	116.1	1.3664	0.0438461	0.755483
48	Ornithine	133.1	1.3654	0.0129026	0.55
49	5-(3-pyridyl)-2-hydroxytetrahydrofuran	166.1	1.3572	0.0110715	2.803
50	2-carboxybenzaldehyde	151	1.3331	0.0374171	3.07152
51	Isoalantolactone	233.2	1.3093	0.0165809	0.73
52	4-Hydroxybenzaldehyde	123	1.2867	0.0313175	1.90511
53	6-Aminocaproic acid	132.1	1.2815	0.0169924	1.8374
54	Sarsasapogenin	417.3	1.276	0.0166921	12.0839
55	Histidine	156.1	1.2687	0.0245232	0.59
56	Vanillic acid	169	1.2508	0.0459821	3.7764
57	(+)-Pteryxin	387.1	1.2363	0.0342762	11.1064
58	Asparagine	133.1	1.2233	0.0399598	0.64
59	p-Aminobenzoate	138.1	1.2197	0.0273346	0.7359
60	Carnosol	329.2	1.2017	0.0026091	12.147
61	5-Aminolevulinate	132.1	1.2009	0.023035	1.5553
62	(S)-(-)-perillyl alcohol	135.1	1.2003	0.0449552	11.6024
63	Ethyl 3,4,5-trimethoxybenzoate	241.1	1.1704	0.0046695	0.529283
64	5-Aminovaleric acid	118.1	1.157	0.04515	1.10792
65	Cardanol	303.3	1.1475	0.0293383	12.6881
66	1H-Indole-2,3-dione	148	1.1454	0.0466785	2.79423
67	Oxymorphone	302.1	1.1334	0.040501	11.1842
68	Ailanthone	377.2	1.1207	0.0307316	3.68698
69	β-sitosterol	397.4	1.0846	0.0095728	12.93
70	5,6-DHET	339.3	1.0802	0.0264163	13.0338
71	Anacrotine	352.2	1.024	0.0232925	9.54972
